# Supplementary material for: Comparative Genomic Analysis Determines the Functional Genes Related to Bile Salt Resistance in Lactobacillus salivarius
Source: Microorganisms. 2021 Sep 27;9(10):2038. doi: 10.3390/microorganisms9102038 (PMC8539994; doi:10.3390/microorganisms9102038)
Supplement: Supplementary file 1 [file microorganisms-09-02038-s001.zip]

Archive with 1 entries (1 files):
- microorganisms-1367084-supplementary.pdf
